# Supplementary material for: Impact of COVID-19 Pandemic on Oncological Surgery Activities: A Retrospective Study from a Southern Italian Region
Source: Healthcare (Basel). 2022 Nov 21;10(11):2329. doi: 10.3390/healthcare10112329 (PMC9691147; doi:10.3390/healthcare10112329)
Supplement: Supplementary file 1 [file healthcare-10-02329-s001.zip]

Archive with 1 entries (1 files):
- healthcare-1911438-SI.pdf
